# Supplementary material for: Arachniodes × tohtomiensis hyb. nov. (Dryopteridaceae) from Japan
Source: PhytoKeys. 2026 Jan 16;269:193–208. doi: 10.3897/phytokeys.269.176789 (PMC12831111; doi:10.3897/phytokeys.269.176789)
Supplement: XML Treatment for Arachniodes × tohtomiensis [file phytokeys.269.176789-treatment1.xml]

<!DOCTYPE tp:taxon-treatment
  PUBLIC "-//TaxonX//DTD Taxonomic Treatment Publishing DTD v0 20100105//EN" "tax-treatment-NSO.dtd">
<tp:taxon-treatment xmlns:tp="http://www.plazi.org/taxpub"><tp:treatment-meta><kwd-group><label>Taxon classification</label><kwd>
              <named-content content-type="kingdom">Plantae</named-content>
            </kwd><kwd>
              <named-content content-type="order">Polypodiales</named-content>
            </kwd><kwd>
              <named-content content-type="family">Dryopteridaceae</named-content>
            </kwd></kwd-group><mixed-citation publication-type="journal"><person-group><name><surname>Hori</surname><given-names>Kiyotaka</given-names></name><name><surname>Takahashi</surname><given-names>Daiki</given-names></name><name><surname>He</surname><given-names>Ying-Hong</given-names></name><name><surname>Shin</surname><given-names>Thant</given-names></name><name><surname>Suyama</surname><given-names>Yoshihisa</given-names></name></person-group><article-title><italic><tp:taxon-name><tp:taxon-name-part taxon-name-part-type="genus" reg="Arachniodes">Arachniodes</tp:taxon-name-part> <tp:taxon-name-part taxon-name-part-type="infraspecific-rank">×</tp:taxon-name-part> <tp:taxon-name-part taxon-name-part-type="species" reg="tohtomiensis">tohtomiensis</tp:taxon-name-part></tp:taxon-name></italic> hyb. nov. (<tp:taxon-name><tp:taxon-name-part taxon-name-part-type="family" reg="Dryopteridaceae">Dryopteridaceae</tp:taxon-name-part></tp:taxon-name>) from Japan</article-title><source>PhytoKeys</source><day>16</day><month>01</month><year>2026</year><volume>269</volume><fpage>193</fpage><lpage>208</lpage><pub-id pub-id-type="doi">10.3897/phytokeys.269.176789</pub-id></mixed-citation></tp:treatment-meta><tp:nomenclature><label>﻿</label><tp:taxon-name><object-id xmlns:xlink="http://www.w3.org/1999/xlink" content-type="arpha" xlink:type="simple">544E6694-46DE-579E-94A8-41ECEB237824</object-id>
                		<tp:taxon-name-part taxon-name-part-type="genus" reg="Arachniodes">Arachniodes</tp:taxon-name-part> 
                		<tp:taxon-name-part taxon-name-part-type="infraspecific-rank">×</tp:taxon-name-part> 
                		<tp:taxon-name-part taxon-name-part-type="species" reg="tohtomiensis">tohtomiensis</tp:taxon-name-part>
                		<object-id xmlns:xlink="http://www.w3.org/1999/xlink" content-type="ipni" xlink:type="simple">urn:lsid:ipni.org:names:77375094-1</object-id></tp:taxon-name><tp:taxon-authority>Shimura &amp; Hori,</tp:taxon-authority><tp:taxon-status xmlns:xlink="http://www.w3.org/1999/xlink" xlink:type="simple">hyb. nov.</tp:taxon-status><xref ref-type="fig" rid="F5">Figs 6</xref><xref ref-type="fig" rid="F6">, 7</xref><xref ref-type="fig" rid="F7">, 8</xref><tp:nomenclature-citation-list><tp:nomenclature-citation><tp:taxon-name>
                <tp:taxon-name-part taxon-name-part-type="genus" reg="Arachniodes"/>
                <tp:taxon-name-part taxon-name-part-type="infraspecific-rank"/>
                <tp:taxon-name-part taxon-name-part-type="species" reg="tohtomiensis"/>
              </tp:taxon-name><comment> — <tp:taxon-name><tp:taxon-name-part taxon-name-part-type="genus" reg="Arachniodes">Arachniodes</tp:taxon-name-part> <tp:taxon-name-part taxon-name-part-type="infraspecific-rank">×</tp:taxon-name-part> <tp:taxon-name-part taxon-name-part-type="species" reg="tohtomiensis">tohtomiensis</tp:taxon-name-part></tp:taxon-name> Shimura, Enum. Vasc. Pl. Fukuoka Pref. Jap. 1. Pterid.: 90. 1988, nom. nud.</comment></tp:nomenclature-citation></tp:nomenclature-citation-list></tp:nomenclature><tp:treatment-sec sec-type="Note" id="SECID0EEIBG"><title>Note.</title><p>An interspecific hybrid between <italic><tp:taxon-name><tp:taxon-name-part taxon-name-part-type="genus" reg="Arachniodes">A.</tp:taxon-name-part> <tp:taxon-name-part taxon-name-part-type="species" reg="exilis">exilis</tp:taxon-name-part></tp:taxon-name></italic> (Hance) Ching and an unknown species.</p><fig id="F5" position="float" orientation="portrait"><object-id xmlns:xlink="http://www.w3.org/1999/xlink" content-type="doi" xlink:type="simple">10.3897/phytokeys.269.176789.figure6</object-id><object-id xmlns:xlink="http://www.w3.org/1999/xlink" content-type="zenodo_dep_id" xlink:type="simple">0</object-id><object-id xmlns:xlink="http://www.w3.org/1999/xlink" content-type="arpha" xlink:type="simple">FC48250A-59DE-5BC4-A19E-A290C8DD9DAE</object-id><label>Figure 6.</label><caption><p><italic><tp:taxon-name>
                    <tp:taxon-name-part taxon-name-part-type="genus" reg="Arachniodes">Arachniodes</tp:taxon-name-part> <tp:taxon-name-part taxon-name-part-type="infraspecific-rank">×</tp:taxon-name-part> <tp:taxon-name-part taxon-name-part-type="species" reg="tohtomiensis">tohtomiensis</tp:taxon-name-part></tp:taxon-name></italic> in its natural habitat.</p></caption><graphic xmlns:xlink="http://www.w3.org/1999/xlink" xlink:href="phytokeys-269-193_article-176789__-g006.jpg" id="oo_1513545.jpg" position="float" orientation="portrait" xlink:type="simple"><uri content-type="original_file" xlink:type="simple">https://binary.pensoft.net/fig/1513545</uri></graphic></fig><fig id="F6" position="float" orientation="portrait"><object-id xmlns:xlink="http://www.w3.org/1999/xlink" content-type="doi" xlink:type="simple">10.3897/phytokeys.269.176789.figure7</object-id><object-id xmlns:xlink="http://www.w3.org/1999/xlink" content-type="zenodo_dep_id" xlink:type="simple">0</object-id><object-id xmlns:xlink="http://www.w3.org/1999/xlink" content-type="arpha" xlink:type="simple">B7B7196A-D003-5FAC-AC9B-C5F4C3DF7622</object-id><label>Figure 7.</label><caption><p><italic><tp:taxon-name>
                    <tp:taxon-name-part taxon-name-part-type="genus" reg="Arachniodes">Arachniodes</tp:taxon-name-part> <tp:taxon-name-part taxon-name-part-type="infraspecific-rank">×</tp:taxon-name-part> <tp:taxon-name-part taxon-name-part-type="species" reg="tohtomiensis">tohtomiensis</tp:taxon-name-part></tp:taxon-name></italic> Shimura &amp; Hori. <bold>A</bold>. Habit; <bold>B</bold>. Secondary pinnule; <bold>C</bold>. Lower stipe scale; <bold>D</bold>. Scale on abaxially surface of secondary pinnule; <bold>E</bold>. Indusium. <bold>A–E</bold>. From the holotype (<italic>Hori 3840</italic>, MBK0340006) (illustration by K. Hori).</p></caption></fig><fig id="F7" position="float" orientation="portrait"><object-id xmlns:xlink="http://www.w3.org/1999/xlink" content-type="doi" xlink:type="simple">10.3897/phytokeys.269.176789.figure8</object-id><object-id xmlns:xlink="http://www.w3.org/1999/xlink" content-type="zenodo_dep_id" xlink:type="simple">0</object-id><object-id xmlns:xlink="http://www.w3.org/1999/xlink" content-type="arpha" xlink:type="simple">4CA7A86A-5377-5A79-A319-2365883B74F4</object-id><label>Figure 8.</label><caption><p>Irregular-shaped shrunken spores of <italic><tp:taxon-name><tp:taxon-name-part taxon-name-part-type="genus" reg="Arachniodes">Arachniodes</tp:taxon-name-part> <tp:taxon-name-part taxon-name-part-type="infraspecific-rank">×</tp:taxon-name-part> <tp:taxon-name-part taxon-name-part-type="species" reg="tohtomiensis">tohtomiensis</tp:taxon-name-part></tp:taxon-name></italic>. Scale bar: 100 μm.</p></caption><graphic xmlns:xlink="http://www.w3.org/1999/xlink" xlink:href="phytokeys-269-193_article-176789__-g007.jpg" id="oo_1513546.jpg" position="float" orientation="portrait" xlink:type="simple"><uri content-type="original_file" xlink:type="simple">https://binary.pensoft.net/fig/1513546</uri></graphic></fig></tp:treatment-sec><tp:treatment-sec sec-type="Diagnosis" id="SECID0EJLBG"><title>Diagnosis.</title><p><italic><tp:taxon-name>
                <tp:taxon-name-part taxon-name-part-type="genus" reg="Arachniodes">Arachniodes</tp:taxon-name-part> <tp:taxon-name-part taxon-name-part-type="infraspecific-rank">×</tp:taxon-name-part> <tp:taxon-name-part taxon-name-part-type="species" reg="tohtomiensis">tohtomiensis</tp:taxon-name-part></tp:taxon-name></italic> is similar to <italic><tp:taxon-name><tp:taxon-name-part taxon-name-part-type="genus" reg="Arachniodes">A.</tp:taxon-name-part> <tp:taxon-name-part taxon-name-part-type="species" reg="exilis">exilis</tp:taxon-name-part></tp:taxon-name></italic>, <italic><tp:taxon-name><tp:taxon-name-part taxon-name-part-type="genus" reg="Arachniodes">A.</tp:taxon-name-part> <tp:taxon-name-part taxon-name-part-type="species" reg="exilis">exilis</tp:taxon-name-part></tp:taxon-name></italic> × <italic><tp:taxon-name><tp:taxon-name-part taxon-name-part-type="genus" reg="Arachniodes">A.</tp:taxon-name-part> <tp:taxon-name-part taxon-name-part-type="species" reg="sporadosora">sporadosora</tp:taxon-name-part></tp:taxon-name></italic>, and <italic><tp:taxon-name><tp:taxon-name-part taxon-name-part-type="genus" reg="Arachniodes">A.</tp:taxon-name-part> <tp:taxon-name-part taxon-name-part-type="species" reg="sporadosora">sporadosora</tp:taxon-name-part></tp:taxon-name></italic> in their aristate secondary pinnules. However, <italic><tp:taxon-name><tp:taxon-name-part taxon-name-part-type="genus" reg="Arachniodes">A.</tp:taxon-name-part> <tp:taxon-name-part taxon-name-part-type="species" reg="exilis">exilis</tp:taxon-name-part></tp:taxon-name></italic>, <italic><tp:taxon-name><tp:taxon-name-part taxon-name-part-type="genus" reg="Arachniodes">A.</tp:taxon-name-part> <tp:taxon-name-part taxon-name-part-type="species" reg="exilis">exilis</tp:taxon-name-part></tp:taxon-name></italic> × <italic><tp:taxon-name><tp:taxon-name-part taxon-name-part-type="genus" reg="Arachniodes">A.</tp:taxon-name-part> <tp:taxon-name-part taxon-name-part-type="species" reg="sporadosora">sporadosora</tp:taxon-name-part></tp:taxon-name></italic>, and <italic><tp:taxon-name><tp:taxon-name-part taxon-name-part-type="genus" reg="Arachniodes">A.</tp:taxon-name-part> <tp:taxon-name-part taxon-name-part-type="species" reg="sporadosora">sporadosora</tp:taxon-name-part></tp:taxon-name></italic> have glossy dark-green laminae adaxially and indusia entire on margins. The rhizomes of <italic><tp:taxon-name><tp:taxon-name-part taxon-name-part-type="genus" reg="Arachniodes">A.</tp:taxon-name-part> <tp:taxon-name-part taxon-name-part-type="species" reg="sporadosora">sporadosora</tp:taxon-name-part></tp:taxon-name></italic> are shorter than 15 cm. In contrast, <italic><tp:taxon-name><tp:taxon-name-part taxon-name-part-type="genus" reg="Arachniodes">A.</tp:taxon-name-part> <tp:taxon-name-part taxon-name-part-type="infraspecific-rank">×</tp:taxon-name-part> <tp:taxon-name-part taxon-name-part-type="species" reg="tohtomiensis">tohtomiensis</tp:taxon-name-part></tp:taxon-name></italic> has slightly glossy yellowish-green laminae, indusia erose or ciliate on margins, and rhizomes longer than 15 cm.</p></tp:treatment-sec><tp:treatment-sec sec-type="Type" id="SECID0ERPBG"><title>Type.</title><p>Japan. Honshu: Kyoto-fu, Fukuchiyama city, Tano, <named-content xmlns:xlink="http://www.w3.org/1999/xlink" content-type="dwc:verbatimCoordinates" xlink:type="simple"><named-content content-type="geo-json" specific-use="{&#34;type&#34;:&#34;Point&#34;,&#34;coordinates&#34;:[135.163233,35.227378]}" id="NCID0E1PBG" xlink:type="simple"><named-content content-type="dwc:verbatimCoordinates" xlink:type="simple"><named-content content-type="geo-json" specific-use="{&#34;type&#34;:&#34;Point&#34;,&#34;coordinates&#34;:[135.163233,35.227378]}" id="NCID0EBQBG" xlink:type="simple">35°13'38.56"N, 135°09'47.64"E</named-content></named-content></named-content></named-content>, alt. 158 m, coniferous forest of <italic><tp:taxon-name><tp:taxon-name-part taxon-name-part-type="genus" reg="Cryptomeria">Cryptomeria</tp:taxon-name-part> <tp:taxon-name-part taxon-name-part-type="species" reg="japonica">japonica</tp:taxon-name-part></tp:taxon-name></italic> (L.f.) D.Don, on soil, 8 Jan 2023, <italic>K. Hori 3840</italic> (holotype: MBK0340006, isotype: MBK0340007, 0340008).</p></tp:treatment-sec><tp:treatment-sec sec-type="Description" id="SECID0ETQBG"><title>Description.</title><p><bold><italic>Terrestrial evergreen fern</italic>. <italic>Rhizomes</italic></bold>: long creeping, occasionally branched, often forming pure forest population, 15–40 cm × 1–3 cm, sparsely set with roots and persistent, densely clothed with reddish-brown scales; <bold><italic>fronds</italic></bold>: 2–5 per rhizome; <bold><italic>stipes</italic></bold>: stramineous, spacing on the rhizome 4–5 cm, 15–40 cm × 0.2–0.3 cm, clothed with bullate black scales (2.2–7.5 mm × 0.5–1.0 mm, entire on margin) densely in basal, rather sparsely in middle to upper sections; <bold><italic>laminae</italic></bold>: slightly glossy yellowish-green on adaxial surface, quadripinnate pinnatifid at base, tripinnate pinnatifid to tripinnate at middle, bipinnate at apex, 35–40 cm × 25–37 cm, ovate-pentagonal or deltoid-pentagonal, papyraceous, apex subabruptly narrowed and elongated acute; <bold><italic>rachises</italic></bold>: stramineous, rather densely scaly; <bold><italic>pinnae</italic></bold>: 4–7 pairs, obliquely spreading, alternate, petiolated (2.5–6.0 mm long), lowest pair largest, lanceolate, 15–17 cm × 15–17 cm; <bold><italic>primary pinnules</italic></bold>: truncate toward the base, asymmetrical, acute at apex, 20–25 pairs at middle part of laminae, 1–20 pairs at upper part of laminae, basal basiscopic one or two and acroscopic one elongated (8–13 cm × 1.5–2.8 cm and shortly stalked), distally abruptly shortened and subsessile; <bold><italic>secondary pinnules</italic></bold>: deltoid-oblong, rather symmetrical, attenuate toward the base, obtuse at apex, ca. 0.6–1.8 cm × 0.3–1.2 cm, margin serrate to deeply pinnatifid, aristate, axes and veins covered with minute brown linear-subulate scales abaxially; <bold><italic>the most basiscopic pinnules on the lowest pinnae</italic></bold>: lanceolate, abruptly elongated than second basiscopic pinnules on the lowest pinnae, petiolated (1–3 mm long), 10–13 cm × 1.8–2.5 cm; <bold><italic>sori</italic></bold>: terminal on veinlets, 1–5 pairs per primary or secondary pinnules, medial between midvein and margin; <bold><italic>indusia</italic></bold>: cloudy white, reniform, erose or ciliate on margin, persistent; <bold><italic>spores</italic></bold>: irregular shaped, abortive, without ability of growing.</p></tp:treatment-sec><tp:treatment-sec sec-type="Etymology" id="SECID0EASBG"><title>Etymology.</title><p>The name derives from ‘tohtomi’ which mean Shizuoka prefecture in Japanese where <italic><tp:taxon-name><tp:taxon-name-part taxon-name-part-type="genus" reg="Arachniodes">Arachniodes</tp:taxon-name-part> <tp:taxon-name-part taxon-name-part-type="infraspecific-rank">×</tp:taxon-name-part> <tp:taxon-name-part taxon-name-part-type="species" reg="tohtomiensis">tohtomiensis</tp:taxon-name-part></tp:taxon-name></italic> was initially found.</p></tp:treatment-sec><tp:treatment-sec sec-type="Additional specimens examined" id="SECID0EUSBG"><title>Additional specimens examined.</title><p><bold>Japan</bold>. • <bold>Honshu</bold>: Shimane prefecture, Yasugi city, Hirose-cho, alt. 82 m, coniferous forest of <italic><tp:taxon-name><tp:taxon-name-part taxon-name-part-type="genus" reg="Cryptomeria">C.</tp:taxon-name-part> <tp:taxon-name-part taxon-name-part-type="species" reg="japonica">japonica</tp:taxon-name-part></tp:taxon-name></italic>, on soil slope, 24 Aug 2024, <italic>K. Hori 4290</italic> (MBK0351459). Shizuoka prefecture, Iwata city, Kaminobe, alt. 49 m, coniferous forest of <italic><tp:taxon-name><tp:taxon-name-part taxon-name-part-type="genus" reg="Cryptomeria">C.</tp:taxon-name-part> <tp:taxon-name-part taxon-name-part-type="species" reg="japonica">japonica</tp:taxon-name-part></tp:taxon-name></italic>, on soil, 21 Jan 2023, <italic>K. Hori 3869</italic> (MBK0340038). ibid., Jul 6 1980, <italic>Y. Shimura s.n</italic>. (TNS-VS-537144, diploid sterile, photo!). • <bold>Shikoku</bold>: Ehime prefecture, Saijo city, cultivated at the Kochi Prefectural Makino Botanical Garden, 19 Mar 2021, <italic>K. Hori 3500</italic> (MBK0329364). Kochi prefecture, cultivated at the Kochi Prefectural Makino Botanical Garden, 4 Jan 2023, <italic>K. Hori 3835</italic> (MBK0339966). • <bold>Kyushu</bold>: Fukuoka prefecture, Fukuoka city, Mt. Katanawa, alt. 191 m, coniferous forest of <italic><tp:taxon-name><tp:taxon-name-part taxon-name-part-type="genus" reg="Cryptomeria">C.</tp:taxon-name-part> <tp:taxon-name-part taxon-name-part-type="species" reg="japonica">japonica</tp:taxon-name-part></tp:taxon-name></italic>, on soil, 9 Jan 2023, <italic>K. Hori 3847</italic> (MBK0340015). ibid., Miyawaka-city, Rikimaru, alt. 49 m, on soil, 9 Jan 2023, <italic>K. Hori 3848</italic> (MBK0340016). ibid., Kasuya-gun, Todoroki, alt. 191 m, coniferous forest of <italic><tp:taxon-name><tp:taxon-name-part taxon-name-part-type="genus" reg="Cryptomeria">C.</tp:taxon-name-part> <tp:taxon-name-part taxon-name-part-type="species" reg="japonica">japonica</tp:taxon-name-part></tp:taxon-name></italic>, on soil, 9 Jan 2023, <italic>K. Hori 3850</italic> (MBK0340018). Kumamoto prefecture, Amakusa city, Amakusa machi, Takahamakita, 7 April 2024, <italic>K. Hori 4224</italic> (MBK0353331).</p></tp:treatment-sec><tp:treatment-sec sec-type="Distribution and ecology" id="SECID0EAVBG"><title>Distribution and ecology.</title><p>This hybrid is a naturally occurring taxon restricted to western Japan, growing on soil under coniferous or evergreen forests.</p></tp:treatment-sec></tp:taxon-treatment>
