# Supplementary material for: Arachniodes × tohtomiensis hyb. nov. (Dryopteridaceae) from Japan
Source: PhytoKeys. 2026 Jan 16;269:193–208. doi: 10.3897/phytokeys.269.176789 (PMC12831111; doi:10.3897/phytokeys.269.176789)
Supplement: Supplementary material 1 — List of the samples in this study [file phytokeys-269-193_article-176789__-s001.xlsx]

## Sheet: Sheet1
Table S1. List of the samples in this study.
Species	Locality	DNA contents (pg)	Haplotype	rbcL	trnL & trnL-F	Voucher	Reference
A. attenuata	Vietnam, Hagiang			MK013361	MK013528	LB Zhang et al. 6876 (CDBI, MO, VNMN)	Lu et al. 2019
A. caudata	China, Guizhou			MK013548		LB Zhang et al. 0566 (CDBI)	Lu et al. 2019
A. amabilis	China, Guizhou			MK013344	MK013506	LB Zhang et al. 0645 (CDBI)	Lu et al. 2019
A. amabilis var. okinawensis	Japan, Okinawa			AB575067	MK013514	TNS 764011	Ebihara et al. 2010
A. amabilis var. yakusimensis	Yilan, Taiwan			MK013496	MK013693	Knapp 3780 (herbarium Knapp, P)	Lu et al. 2019
A. aristatissima	China, Guizhou			MK013522		LB Zhang et al. 9208 (CDBI)	Lu et al. 2019
A. assamica	Vietnam, Lamdong			MK013360	MK013526	LB Zhang et al. 8504, Vietnam, Lamdong (CDBI, MO, PHH)	Lu et al. 2019
A. austroyunnanensis	China			MK013364	MK013530	LB Zhang and H He 4854, cult. (KIB: China)	Lu et al. 2019
A. blinii	China, Hubei			MK013366	MK013534	LB Zhang et al. 8132 (CDBI)
A. borealis	Japan, Yamagata				MK013507	TNS 765231	Lu et al. 2019
A. calcarata	China, Chongqing			MK013369	MK013538	LB Zhang et al. 8186 (CDBI)	Lu et al. 2019
A. carvifolia 1	Indonesia, central Java			MK013488	MK013685	A Priyadi and Lu 818 (CDBI)	Lu et al. 2019
A. carvifolia 2	Indonesia, central Java			MK013489	MK013686	A Priyadi and Lu 824 (CDBI)	Lu et al. 2019
A. carvifolia 3	Indonesia, central Java			MK013490	MK013687	A Priyadi and Lu 815 (CDBI)	Lu et al. 2019
A. caudifolia	China, Sichuan			MK013372	MK013545	LB Zhang et al. 4768	Lu et al. 2019
A. cavaleriei 1	China, Yunnan			DQ514480		JM Lu “LJM”169 (KUN)	Li and Lu 2006
A. cavaleriei 2	Vietnam, Tamdao			MK013376	MK013541	LB Zhang et al. 6424 (CDBI, MO, VNMN)	Lu et al. 2019
A. cavaleriei 3	Vietnum, T.T.Hue			MK013377	MK013542	LB Zhang et al. 7775 (CDBI, MO, VNMN)	Lu et al. 2019
A. centrochinensis	China			EF463112		H.M. Liu A299	Liu et al. 2007
A. cf. amoena	Vietnam, Quangtri			MK013352	MK013518	LB Zhang et al. 7573 (CDBI, MO, VNMN)	Lu et al. 2019
A. cf. costulisora	China, Guangxi			MK013382	MK013555	LB Zhang and H He 5079 (CDBI, CTC)	Lu et al. 2019
A. cf. gigantea	China, Yunnan			MK013401	MK013578	L Zhang 1744 (CDBI, KUN)	Lu et al. 2019
A. chinensis	Japan, Shimane			MK013552		TNS 1260529	Lu et al. 2019
A. coadnata	China, Sichuan				MK013533	LB Zhang et al. 4758 (CDBI)	Lu et al. 2019
A. coniifolia	China, Yunnan			MK013554		LB Zhang and H He 5019 (CDBI, CTC)	Lu et al. 2019
A. cornu-cervi	Myanmar, Shan			LC896017	LC896045	Hori et al. 108657 (MBK)	This study
A. cyrtomifolia	China, Guizhou			MK013383	MK013556	LB Zhang et al. 9429 (CDBI)	Lu et al. 2019
A. davalliiaeformis	Japan, Tokyo			AB575074	MK013558	TNS 763897	Lu et al. 2019
A. decomposita	China, Guizhou			MK013388	MK013560	LB Zhang et al. 8187 (CDBI)	Lu et al. 2019
A. denticulata	Costa-Rica			MK013390	MK013564	Barrington 2130 (VT)	Lu et al. 2019
A. dimorphophylla	Japan, Okinawa			MK013569		TNS 763895	Lu et al. 2019
A. duplicatoserrata	China			EF463138	EF540702	XC Zhang 2624	Liu et al. 2007
A. exilis	China, Guangxi		B	MK013394	MK013570	LB Zhang and H He 5452 (CDBI)	Lu et al. 2019
A. exilis	Taiwan, Taibei		B	MK013356	MK013520	Knapp 3846 (herbarium Knapp, P)	Lu et al. 2019
A. exilis	Japan, Shizuoka, Iwata		B	LC895994	LC896018	Hori 3867 (MBK)	This study
A. exilis	Japan, Shizuoka, Iwata		B	LC888156	LC896019	Hori 3868	This study
A. exilis	Japan, Shizuoka, Hamamatsu		B	LC895995	LC896020	Hori 3870	This study
A. exilis	Japan, Kagawa, Mitoyo		B	LC895996	LC896021	Hori 3879	This study
A. exilis	Japan, Yamaguchi, Shimonoseki		B	LC895997	LC896022	Hori 3898	This study
A. exilis	Japan, Yamaguchi, Hagi		B	LC895998	LC896023	Hori 3909	This study
A. exilis	Japan, Hiroshima, Minami	16.1	B	LC895999	LC896024	Hori 3910	This study
A. exilis	Japan, Shimane, Oki	16.2	B	LC832834	LC896025	Hori 3920	This study
A. exilis (A. oohorae)	Japan, Mie, Kumano	17.0	B	LC896000	LC896026	Hori 4164	This study
A. exilis	Japan, Kanagawa, Zushi		B	LC896001	LC896027	Hori 4351	This study
A. exilis ×sporadosora	Japan, Fukuoka, Jonan	16.5	C2	LC896016	LC896044	Hori 3798	This study
A. fengii	China, Yunnan			MK013395	MK013572	LB Zhang and H He 4862 (CDBI, CTC)	Lu et al. 2019
A. festina	China, Sichuan			MK013398	MK013575	LB Zhang et al. 8100 (CDBI)	Lu et al. 2019
A. foeniculacea	China, Sichuan			MK013381	MK013553	L Zhang 1471 (CDBI)	Lu et al. 2019
A. formosissima	Philippines, Manila			MK013429	MK013607	LB Zhang 9438 (CDBI)	Lu et al. 2019
A. globisora	Vietnam, Thanhhoa			MK013404	MK013581	LB Zhang et al. 7116 (CDBI, MO, VNMN)	Lu et al. 2019
A. grossa	Vietnam, Tamdao			MK013414	MK013590	Zhang et al. 6481 (CDBI, MO, VNMN)	Lu et al. 2019
A. guanxianensis	China, Sichuan			MK013417	MK013593	LB Zhang et al. 5286 (CDBI)	Lu et al. 2019
A. hainanensis	China, Hainan			MK013418	MK013594	L Zhang 1618 (CDBI)	Lu et al. 2019
A. hehaii	China, Guizhou			MK013371		LB Zhang et al. 0848 (CDBI, CTC, MO)	Lu et al. 2019
A. hekiana	China, Sichuan			MK013419	MK013595	LB Zhang et al. 4760 (CDBI)	Lu et al. 2019
A. hekouensis	China, Guangxi			MK013420	MK013597	LB Zhang and H He 5067 (CDBI, CTC)	Lu et al. 2019
A. henryi	China, Yunnan			MK013421	MK013598	LB Zhang and H He 4881 (CDBI, CTC)	Lu et al. 2019
A. hiugana	Japan, Miyazaki			AB575077	MK013599	TNS 1107831	Lu et al. 2019
A. hunanensis	China, Guizhou			MK013422		LB Zhang et al. 0721 (CDBI)	Lu et al. 2019
A. hupingshanensis	China, Guizhou			MK013423	MK013601	LB Zhang et al. 5418 (CDBI)	Lu et al. 2019
A. jinpingensis	China			MK013602		LB Zhang and H He 4852, cult. (KIB: China)	Lu et al. 2019
A. kweichowensis	China, Guizhou				MK013535	LB Zhang et al. 0620 (CDBI)	Lu et al. 2019
A. longicaudata	Vietnam, Quangbinh			MK013443	MK013628	LB Zhang et al. 7240 (CDBI, MO, VNMN)	Lu et al. 2019
A. longipinna	China, Guizhou			MK013610		LB Zhang et al. 0667 (CDBI)	Lu et al. 2019
A. macrostegia	Peru			KT273155		Flores 1600 (NY)	Moran and Labiak 2015
A. miqueliana	Japan, Kyoto			AB575078		TNS 763865	Ebihara et al. 2010
A. multifida	China, Guizhou		C1	MK013433	MK013612	LB Zhang and H He 6095 (CDBI, CTC)	Lu et al. 2019
A. mutica	Japan, Yamanashi			AB575079	MK013699	TNS 763931	Lu et al. 2019
A. nanchuanensis	China, Sichuan			MK013434	MK013613	P Zhao 010	Lu et al. 2019
A. neoaristata	Vietnam, Quangbinh		C1	MK013435	MK013615	LB Zhang et al. 7027 (CDBI, MO, VNMN)	Lu et al. 2019
A. neohunanensis	China, Hubei			KT831868		HM Liu/113549	Liu et al. 2016
A. neopodophylla	China, Guizhou			MK013342	MK013504	LB Zhang and H He 023	Lu et al. 2019
A. nigrospinosa	Taiwan, Pingdong			MK013447	MK013631	Knapp 3566 (herbarium Knapp, P)	Lu et al. 2019
A. nipponica	Japan, Kumamoto			AB575071	MK013634	TNS 762692	Lu et al. 2019
A. ochropteroides	Ecuador			KT272932	KT273159	Ollgaard 105499	Moran and Labiak 2015
A. pseudoaristata	China		C1	MK013452	MK013637	LB Zhang and H He 4856, cult. (KIB: China)	Lu et al. 2019
A. pseudoassamica	China, Yunnan			MK013455		LB Zhang and H He 4863 (CDBI)	Lu et al. 2019
A. pulchellum	Indonesia, west Java			MK013358	MK013523	A Priyadi and Lu 820 (CDBI)	Lu et al. 2019
A. quadripinnata	China, Yunnan			DQ054507			Li and Lu 2006
A. quangnamensis	Vietnam, Quangnam			MK013460	MK013649	LB Zhang et al. 7926 (CDBI, MO, VNMN)	Lu et al. 2019
A. rhomboidea	Taiwan			JN189532	JN189101	RBC TW 022 (UC: USA-CA)	Sessa et al. 2012
A. setifera	China, Guangxi			MK013651		LB Zhang and H He 5395 (CDBI, CTC)	Lu et al. 2019
A. simplicior	Vietnam, Quangbinh			MK013465	MK013657	LB Zhang et al. 7461 (CDBI, MO, VNMN)	Lu et al. 2019
A. simplicior var. major	China, Hubei			MK013652		LB Zhang et al. 8148 (CDBI)	Lu et al. 2019
A. simulans	China, Sichuan			MK013467	MK013660	LB Zhang and H He 029 (CDBI, CTC)	Lu et al. 2019
A. sinomiqueliana	Japan, Kumamoto			AB575084		TNS 762679	Ebihara et al. 2010
A. sinorhomboidea	China, Guizhou			MK013470	MK013664	LB Zhang et al. 0658 (CDBI, CTC, MO)	Lu et al. 2019
A. spectabilis	China, Yunnan			MK013471	MK013665	LB Zhang and H He 4861 (CDBI)	Lu et al. 2019
A. sporadosora	Japan, Kochi, Tosayama		C1	LC832833	LC896037	Hori 3669	This study
A. sporadosora	Japan, Kochi, Godaisan	18.1	C2	LC896010	LC896038	Hori 3834	This study
A. sporadosora	Japan, Shizuoka, Iwata	16.1	C1	LC896011	LC896039	Hori 3866	This study
A. sporadosora	Japan, Kochi, Kagami	18.1	C1	LC896012	LC896040	Hori 3980	This study
A. sporadosora	Japan, Wakayama, Shirahama	17.8	C1	LC896013	LC896041	Hori 4250	This study
A. sporadosora	Japan, Wakayama, Shirahama		C1	LC896014	LC896042	Hori 4254	This study
A. sporadosora	Japan, Tokushima, Kaiyo		C1	LC896015	LC896043	Hori 4343	This study
A. standishii	Japan			MK013478	MK013674	Mickel 5294	Lu et al. 2019
A. subamoena	Vietnam, Lamdong			MK013479	MK013675	LB Zhang et al. 8561 (CDBI, MO, PHH)	Lu et al. 2019
A. subaristata	Vietnam, Quangbinh		C1	MK013480	MK013676	LB Zhang et al. 7357 (CDBI, MO, VNMN)	Lu et al. 2019
A. suijiangensis	China, Yunnan			MK013482	MK013679	L Zhang 1682 (CDBI, KUN)	Lu et al. 2019
A. superba	China, Yunnan			DQ508782	DQ514506	JM Lu “LJM”155 (KUN)	Li and Lu 2006
A. ×tohtomiensis	Japan, Ehime, Saijo	16.0	A	LC870165	LC896030	Hori 3500	This study
A. ×tohtomiensis	Japan, Kochi (cult. at MBK)		A	LC896004	LC896031	Hori 3835	This study
A. ×tohtomiensis	Japan, Kyoto, Fukuchiyama	16.1	A	LC896005	LC896032	Hori 3840	This study
A. ×tohtomiensis	Japan, Fukuoka, Mt. Katanawa		A	LC896006	LC896033	Hori 3847	This study
A. ×tohtomiensis	Japan, Fukuoka, Miyawaka		A	LC896007	LC896034	Hori 3848	This study
A. ×tohtomiensis	Japan, Fukuoka, Kasuya		B	LC896003	LC896029	Hori 3850	This study
A. ×tohtomiensis	Japan, Shizuoka, Iwata	15.7	B	LC896002	LC896028	Hori 3869	This study
A. ×tohtomiensis	Japan, Kumamoto, Amakusa		A	LC896008	LC896035	Hori 4224	This study
A. ×tohtomiensis	Japan, Shimane, Yasugi		A	LC896009	LC896036	Hori 4290	This study
A. tonkinensis	Vietnam, Lamdong			MK013485	MK013682	WP 1418 (KUN, HNU)	Lu et al. 2019
A. vietnamensis 1	Vietnam, Lamdong			MK013493	MK013690	LB Zhang et al. 8493 (CDBI, MO, PHH)	Lu et al. 2019
A. vietnamensis 2	Vietnam, Lamdong			MK013494	MK013691	LB Zhang et al. 8602 (CDBI, MO, PHH)	Lu et al. 2019
A. xinpingensis	China, Yunnan			MK013495	MK013692	LB Zhang and H He 5017 (CDBI, CTC)	Lu et al. 2019
A. yaomashanensis	China, Yunnan			MK013497	MK013694	L Zhang 11508 (CDBI)	Lu et al. 2019
A. yasu-inouei	China, Zhejiang			MK013499	MK013698	C Chen 08-4	Lu et al. 2019
A. yoshinagae	China, Sichuan			MK013500	MK013701	LB Zhang et al., 8099 (CDBI)	Lu et al. 2019
A. ziyunshanensis	China, Guizhou			MK013501	MK013703	LB Zhang and H He 6199 (CDBI)	Lu et al. 2019
A. sp 1	Nepal			MK013430	MK013608	XF Gao et al. T05-000655 (CDBI, KUN)	Lu et al. 2019
A. sp 2	Nepal			MK013431	MK013609	XF Gao et al. 16610 (CDBI, KUN)	Lu et al. 2019
A. sp 3	Backan, Vietnam			MK013432	MK013611	LB Zhang et al. 6763 (CDBI, MO, VNMN)	Lu et al. 2019
A. sp 4	Vietnam, Daklak			MK013446	MK013630	LB Zhang et al. 8967 (CDBI, MO, PHH)	Lu et al. 2019
A. sp 5	China, Yunnan			MK013477	MK013673	LB Zhang and H He 4859 (CDBI, CTC)	Lu et al. 2019
A. sp 6	China, Hainan			MK013498	MK013695	L Zhang 1621 (CDBI)	Lu et al. 2019
A. sp 7	Backan, Vietnam			MK013476	MK013671	H He 899 (CTC)	Lu et al. 2019
Rumohra adiantiformis 1				AY818678			Skog et al. 2004
R. adiantiformis 2	Madagascar			KJ464500	KJ464655		Labiak et al. 2014
R. adiantiformis 3	Reunion			U05942			Wolf et al. 1994

## Sheet: Sheet3
A. attenuata	MK013361	MK013528
A. simplicior var. major	MK013652
A. caudata	MK013548
A. hekouensis	MK013420	MK013597
A. nanchuanensis	MK013434	MK013613
A. chinensis	MK013552
A. calcarata	MK013369	MK013538
A. jinpingensis	MK013602
A. aristatissima	MK013522
A. yasu-inouei	MK013499	MK013698
A. simplicior	MK013465	MK013657
A. ziyunshanensis	MK013501	MK013703
A. exilis	MK013394	MK013570
A. aristata	MK013356	MK013520
A. longicaudata	MK013443	MK013628
A. nigrospinosa	MK013447	MK013631
A. vietnamensis	MK013493	MK013690
A. vietnamensis	MK013494	MK013691
A. sp 6	MK013498	MK013695
A. hehaii	MK013371
A. cyrtomifolia	MK013383	MK013556
A. cf. costulisora	MK013382	MK013555
A. neopodophylla	MK013342	MK013504
A. longipinna	MK013610
A. setifera	MK013651
A. globisora	MK013404	MK013581
A. grossa	MK013414	MK013590
A. cornu-cervi
A. fengii	MK013395	MK013572
A. sp4	MK013446	MK013630
A. hainanensis	MK013418	MK013594
A. quangnamensis	MK013460	MK013649
A. formosissima	MK013429	MK013607
A. dimorphophylla	MK013569
A. carvifolia	MK013488	MK013685
A. carvifolia	MK013489	MK013686
A. carvifolia	MK013490	MK013687
A. davalliiaeformis	AB575074	MK013558
A. neoaristata	MK013435	MK013615
A. austroyunnanensis	MK013364	MK013530
A. pseudoaristata	MK013452	MK013637
A. multifida	MK013433	MK013612
A. subaristata	MK013480	MK013676
A. coniifolia	MK013554
A. foeniculacea	MK013381	MK013553
A. spectabilis	MK013471	MK013665
A. pulchellum	MK013358	MK013523
A. sp2	MK013431	MK013609
A. cf. gigantea	MK013401	MK013578
A. sp1	MK013430	MK013608
A. festina	MK013398	MK013575
A. standishii	MK013478	MK013674
A. cavaleriei	DQ514480
A. cavaleriei	MK013376	MK013541
A. cavaleriei	MK013377	MK013542
A. denticulata	MK013390	MK013564
A. subamoena	MK013479	MK013675
A. tonkinensis	MK013485	MK013682
A. cf. amoena	MK013352	MK013518
A. quadripinnata	DQ054507
A. miqueliana	AB575078
A. sinomiqueliana	AB575084
A. borealis MK013507	MK013507
A. superba	DQ508782	DQ514506
A. guanxianensis	MK013417	MK013593
A. simulans	MK013467	MK013660
A. decomposita	MK013388	MK013560
A. henryi	MK013421	MK013598
A. hiugana	AB575077	MK013599
A. nipponica	AB575071	MK013634
A. amabilis	MK013344	MK013506
A. amabilis var. okinawensis	AB575067	MK013514
A. rhomboidea	JN189532	JN189101
A. centrochinensis	EF463112
A. amabilis var. yakusimensis	MK013496	MK013693
A. hunanensis	MK013422
A. sinorhomboidea	MK013470	MK013664
A. caudifolia	MK013372	MK013545
A. hekiana	MK013419	MK013595
A. hupingshanensis	MK013423	MK013601
A. pseudoassamica	MK013455
A. sp 5	MK013477	MK013673
A. assamica	MK013360	MK013526
A. suijiangensis	MK013482	MK013679
A. yaomashanensis	MK013497	MK013694
A. sp 3	MK013432	MK013611
A. xinpingensis	MK013495	MK013692
A. neohunanensis	KT831868
A. coadnata	MK013533
A. kweichowensis	MK013535
A. duplicatoserrata	EF463138	EF540702
A. blinii	MK013366	MK013534
A. sp 7	MK013476	MK013671
A. yoshinagae	MK013500	MK013701
A. mutica	AB575079	MK013699
A. macrostegia	KT273155
A. ochropteroides	KT272932	KT273159
Rumohra adiantiformis Skog	AY818678
Rumohra adiantiformis Madagascar	KJ464500	KJ464655
Rumohra adiantiformis Reunion	U05942
